# Supplementary material for: Pre-COVID life expectancy, mortality, and burden of diseases for adults 70 years and older in Australia: a systematic analysis for the Global Burden of Disease 2019 Study
Source: Lancet Reg Health West Pac. 2024 Jun 5;47:101092. doi: 10.1016/j.lanwpc.2024.101092 (PMC11190477; doi:10.1016/j.lanwpc.2024.101092)
Supplement: Supplementary Table S2 [file mmc3.csv]

Location	1990	1991	1992	1993	1994	1995	1996	1997	1998	1999	2000	2001	2002	2003	2004	2005	2006	2007	2008	2009	2010	2011	2012	2013	2014	2015	2016	2017	2018	2019
Switzerland	0.868	0.869	0.873	0.876	0.878	0.88	0.881	0.883	0.884	0.886	0.889	0.893	0.894	0.896	0.898	0.9	0.902	0.905	0.908	0.909	0.912	0.914	0.917	0.919	0.921	0.922	0.924	0.926	0.928	0.929
Norway	0.807	0.812	0.818	0.823	0.828	0.832	0.837	0.843	0.847	0.851	0.856	0.861	0.866	0.869	0.872	0.874	0.876	0.877	0.879	0.881	0.885	0.889	0.893	0.896	0.9	0.903	0.907	0.91	0.912	0.913
Monaco	0.834	0.837	0.84	0.843	0.846	0.849	0.852	0.855	0.857	0.86	0.862	0.865	0.867	0.87	0.872	0.875	0.877	0.879	0.881	0.883	0.886	0.888	0.89	0.892	0.893	0.895	0.897	0.899	0.901	0.902
Germany	0.819	0.83	0.834	0.838	0.841	0.843	0.844	0.844	0.844	0.844	0.847	0.853	0.856	0.858	0.861	0.863	0.866	0.869	0.873	0.875	0.878	0.881	0.883	0.886	0.888	0.89	0.892	0.894	0.896	0.898
Luxembourg	0.815	0.818	0.82	0.823	0.828	0.833	0.836	0.839	0.842	0.844	0.847	0.85	0.853	0.855	0.857	0.858	0.862	0.866	0.869	0.871	0.872	0.874	0.877	0.88	0.883	0.886	0.889	0.892	0.894	0.895
Andorra	0.834	0.838	0.84	0.841	0.841	0.841	0.843	0.845	0.847	0.849	0.851	0.854	0.855	0.859	0.862	0.865	0.867	0.869	0.872	0.874	0.876	0.879	0.881	0.883	0.885	0.887	0.889	0.891	0.892	0.894
Denmark	0.806	0.809	0.813	0.816	0.82	0.824	0.828	0.833	0.836	0.84	0.844	0.848	0.852	0.855	0.858	0.86	0.862	0.864	0.865	0.867	0.87	0.873	0.875	0.878	0.88	0.882	0.884	0.886	0.888	0.89
San Marino	0.814	0.817	0.82	0.824	0.828	0.832	0.837	0.841	0.846	0.85	0.852	0.854	0.856	0.859	0.861	0.862	0.864	0.866	0.868	0.87	0.872	0.874	0.876	0.877	0.879	0.881	0.882	0.882	0.883	0.884
Netherlands	0.796	0.801	0.806	0.81	0.814	0.818	0.821	0.824	0.827	0.83	0.832	0.836	0.839	0.842	0.845	0.848	0.851	0.853	0.856	0.858	0.861	0.864	0.866	0.869	0.871	0.874	0.876	0.878	0.881	0.883
United Arab Emirates	0.621	0.637	0.653	0.669	0.685	0.7	0.714	0.727	0.74	0.751	0.762	0.773	0.783	0.792	0.801	0.81	0.819	0.829	0.838	0.846	0.853	0.859	0.863	0.868	0.87	0.872	0.874	0.876	0.879	0.88
South Korea	0.686	0.697	0.708	0.719	0.73	0.74	0.75	0.76	0.767	0.776	0.784	0.791	0.799	0.805	0.811	0.817	0.823	0.828	0.833	0.837	0.842	0.846	0.851	0.855	0.859	0.863	0.867	0.871	0.875	0.878
Canada	0.79	0.792	0.795	0.797	0.8	0.804	0.809	0.812	0.815	0.819	0.824	0.828	0.832	0.835	0.838	0.84	0.842	0.843	0.845	0.848	0.851	0.853	0.856	0.859	0.861	0.864	0.867	0.869	0.871	0.873
Sweden	0.769	0.775	0.782	0.788	0.794	0.801	0.806	0.811	0.815	0.819	0.823	0.826	0.829	0.832	0.835	0.838	0.84	0.842	0.844	0.846	0.849	0.852	0.855	0.858	0.86	0.863	0.865	0.868	0.87	0.872
Japan	0.791	0.796	0.801	0.805	0.809	0.813	0.817	0.82	0.822	0.824	0.826	0.828	0.83	0.833	0.836	0.838	0.84	0.842	0.844	0.846	0.848	0.85	0.853	0.855	0.857	0.86	0.862	0.865	0.867	0.87
Iceland	0.764	0.77	0.774	0.778	0.782	0.785	0.788	0.79	0.794	0.799	0.806	0.813	0.818	0.822	0.824	0.827	0.83	0.834	0.838	0.842	0.846	0.847	0.847	0.848	0.85	0.854	0.858	0.863	0.866	0.869
Taiwan (province of China)	0.667	0.678	0.685	0.694	0.702	0.711	0.719	0.731	0.743	0.747	0.754	0.763	0.772	0.779	0.787	0.795	0.802	0.81	0.817	0.824	0.83	0.833	0.838	0.843	0.848	0.852	0.856	0.86	0.865	0.868
Ireland	0.73	0.735	0.741	0.747	0.753	0.758	0.763	0.768	0.774	0.78	0.786	0.793	0.799	0.806	0.812	0.816	0.819	0.821	0.824	0.827	0.831	0.835	0.839	0.842	0.845	0.85	0.854	0.859	0.864	0.867
Singapore	0.688	0.697	0.705	0.714	0.723	0.731	0.74	0.749	0.756	0.762	0.769	0.776	0.783	0.789	0.794	0.801	0.808	0.814	0.822	0.828	0.835	0.839	0.843	0.847	0.85	0.852	0.855	0.858	0.86	0.861
USA	0.768	0.771	0.775	0.778	0.782	0.785	0.788	0.789	0.791	0.794	0.797	0.802	0.806	0.809	0.811	0.812	0.811	0.814	0.819	0.826	0.832	0.835	0.839	0.842	0.845	0.849	0.853	0.856	0.858	0.859
Finland	0.757	0.759	0.762	0.765	0.769	0.773	0.777	0.782	0.785	0.788	0.792	0.797	0.802	0.805	0.808	0.812	0.815	0.818	0.821	0.824	0.828	0.831	0.834	0.837	0.84	0.844	0.848	0.851	0.853	0.856
Belgium	0.746	0.75	0.756	0.762	0.767	0.771	0.775	0.779	0.782	0.784	0.787	0.792	0.796	0.799	0.802	0.805	0.808	0.81	0.813	0.816	0.82	0.824	0.829	0.834	0.837	0.841	0.843	0.846	0.849	0.851
England	0.75	0.755	0.76	0.765	0.77	0.774	0.776	0.779	0.783	0.788	0.793	0.797	0.801	0.803	0.805	0.807	0.81	0.812	0.815	0.817	0.82	0.823	0.828	0.833	0.837	0.84	0.842	0.845	0.848	0.85
Austria	0.753	0.754	0.757	0.761	0.768	0.773	0.778	0.783	0.787	0.791	0.795	0.799	0.803	0.805	0.808	0.811	0.815	0.818	0.821	0.824	0.826	0.83	0.833	0.835	0.838	0.839	0.841	0.844	0.847	0.849
UK	0.745	0.749	0.755	0.761	0.766	0.769	0.771	0.774	0.778	0.784	0.789	0.793	0.797	0.799	0.802	0.804	0.806	0.808	0.811	0.813	0.816	0.82	0.825	0.83	0.834	0.837	0.839	0.842	0.845	0.847
Lithuania	0.67	0.672	0.682	0.691	0.694	0.696	0.7	0.705	0.709	0.714	0.723	0.73	0.736	0.743	0.752	0.76	0.765	0.771	0.782	0.792	0.797	0.801	0.808	0.813	0.817	0.822	0.829	0.835	0.839	0.843
Cyprus	0.662	0.67	0.68	0.691	0.702	0.713	0.723	0.732	0.741	0.75	0.758	0.767	0.774	0.78	0.786	0.791	0.797	0.804	0.81	0.816	0.82	0.824	0.827	0.829	0.831	0.832	0.834	0.836	0.838	0.841
Slovenia	0.726	0.731	0.736	0.741	0.746	0.751	0.756	0.762	0.768	0.774	0.78	0.787	0.793	0.797	0.802	0.807	0.811	0.814	0.818	0.82	0.822	0.824	0.825	0.827	0.829	0.831	0.833	0.835	0.838	0.84
New Zealand	0.757	0.762	0.765	0.769	0.772	0.774	0.778	0.782	0.785	0.787	0.79	0.794	0.796	0.798	0.802	0.803	0.8	0.8	0.803	0.807	0.809	0.812	0.816	0.821	0.825	0.828	0.832	0.835	0.838	0.84
Australia	0.738	0.741	0.745	0.749	0.753	0.757	0.761	0.766	0.77	0.774	0.778	0.782	0.787	0.791	0.795	0.797	0.798	0.799	0.802	0.806	0.809	0.812	0.815	0.82	0.824	0.828	0.832	0.834	0.837	0.839
Estonia	0.665	0.676	0.687	0.696	0.7	0.705	0.711	0.717	0.721	0.726	0.733	0.741	0.748	0.753	0.759	0.765	0.771	0.777	0.785	0.792	0.798	0.804	0.809	0.813	0.817	0.821	0.825	0.829	0.833	0.835
France	0.738	0.743	0.75	0.755	0.759	0.763	0.767	0.77	0.773	0.775	0.777	0.781	0.785	0.787	0.79	0.793	0.796	0.799	0.801	0.803	0.806	0.809	0.812	0.815	0.819	0.822	0.826	0.829	0.832	0.834
Qatar	0.585	0.598	0.61	0.621	0.632	0.643	0.654	0.666	0.676	0.685	0.694	0.703	0.711	0.719	0.727	0.735	0.743	0.75	0.757	0.764	0.772	0.779	0.786	0.793	0.799	0.806	0.812	0.818	0.825	0.83
Czech Republic	0.688	0.696	0.705	0.718	0.736	0.748	0.755	0.76	0.765	0.771	0.776	0.782	0.786	0.79	0.794	0.798	0.801	0.804	0.807	0.81	0.813	0.816	0.818	0.819	0.82	0.82	0.82	0.822	0.825	0.828
Latvia	0.675	0.682	0.691	0.7	0.708	0.713	0.716	0.719	0.721	0.723	0.727	0.733	0.739	0.745	0.753	0.76	0.766	0.774	0.784	0.793	0.797	0.798	0.801	0.803	0.804	0.805	0.809	0.813	0.817	0.82
Puerto Rico	0.67	0.676	0.679	0.684	0.689	0.693	0.699	0.705	0.711	0.714	0.72	0.731	0.738	0.742	0.744	0.748	0.752	0.756	0.76	0.764	0.769	0.774	0.779	0.785	0.793	0.802	0.808	0.811	0.813	0.814
Slovakia	0.656	0.662	0.668	0.679	0.693	0.702	0.709	0.716	0.724	0.731	0.739	0.746	0.752	0.756	0.76	0.766	0.772	0.777	0.781	0.784	0.789	0.794	0.798	0.801	0.803	0.803	0.804	0.805	0.808	0.812
Russia	0.695	0.703	0.716	0.72	0.719	0.722	0.724	0.725	0.726	0.728	0.728	0.728	0.73	0.734	0.741	0.749	0.754	0.759	0.764	0.77	0.775	0.777	0.779	0.784	0.788	0.793	0.797	0.801	0.803	0.805
Saudi Arabia	0.48	0.491	0.504	0.516	0.529	0.541	0.554	0.566	0.578	0.59	0.602	0.614	0.625	0.637	0.65	0.664	0.677	0.69	0.703	0.715	0.726	0.738	0.75	0.76	0.769	0.778	0.786	0.793	0.8	0.805
High income	0.755	0.76	0.765	0.769	0.773	0.777	0.78	0.783	0.786	0.788	0.791	0.795	0.799	0.801	0.804	0.806	0.807	0.809	0.812	0.816	0.82	0.823	0.826	0.829	0.832	0.835	0.839	0.842	0.845	0.847
